# Supplementary material for: Integrating Remote Sensing and Soil Features for Enhanced Machine Learning-Based Corn Yield Prediction in the Southern US
Source: Sensors (Basel). 2025 Jan 18;25(2):543. doi: 10.3390/s25020543 (PMC11769266; doi:10.3390/s25020543)
Supplement: Supplementary file 1 [file sensors-25-00543-s001.zip]

Archive with 1 entries (1 files):
- sensors-3401191-supplementary.pdf
